# Supplementary material for: Tailored Intranasal Albumin Caged Selegiline-α Synuclein siRNA Liposome with Improved Efficiency in Parkinson’s Model
Source: Pharmaceutics. 2025 Feb 12;17(2):243. doi: 10.3390/pharmaceutics17020243 (PMC11859980; doi:10.3390/pharmaceutics17020243)
Supplement: Supplementary file 1 [file pharmaceutics-17-00243-s001.zip]

Archive with 1 entries (1 files):
- pharmaceutics-3425544-supplementary.pdf
